# Supplementary material for: Biosynthetic Nanobubble-Mediated CRISPR/Cas9 Gene Editing of Cdh2 Inhibits Breast Cancer Metastasis
Source: Pharmaceutics. 2022 Jun 30;14(7):1382. doi: 10.3390/pharmaceutics14071382 (PMC9319454; doi:10.3390/pharmaceutics14071382)
Supplement: Supplementary file 1 [file pharmaceutics-14-01382-s001.zip]

Archive with 1 entries (1 files):
- pharmaceutics-1690686-SI.pdf
